# Supplementary material for: Spatiotemporal Dynamics of the Eco-Physiological Characteristics of Picea schrenkiana in the Tianshan Mountains and Its Adaptive Mechanisms
Source: Plants (Basel). 2026 Apr 14;15(8):1199. doi: 10.3390/plants15081199 (PMC13119731; doi:10.3390/plants15081199)
Supplement: Supplementary file 1 [file plants-15-01199-s001.zip]

Archive with 1 entries (1 files):
- plants-4227632-supplementary.pdf
